# Supplementary material for: Significance of CD133 expression in esophageal squamous cell carcinoma
Source: World J Surg Oncol. 2013 Mar 1;11:51. doi: 10.1186/1477-7819-11-51 (PMC3599647; doi:10.1186/1477-7819-11-51)
Supplement: Additional file 1 — Correlation between clinicopathological findings and p16 status. p16 expression was correlated with smoking history (P = 0.018), advanced pN (P = 0.033), and lymphatic invasion (P = 0.018). [file 1477-7819-11-51-S1.xls]

## Sheet: Sheet1
Additional file 1 Correlation between clinicopathological findings and p16 status
		p16 expression
		Positive		Negative
		n=17 (19.8%)		n=69 (80.2%)		p-Value
Age
Mean ± SD		60.8 ± 10.7		64.7 ± 8.9		0.13
(Range)		(37-78)		(44-81)
Gender
Male		12 (70.6)		61 (88.4)		0.12
Female		5 (29.4)		8 (11.6)
Smoking history
Absent		6 (35.3)		7 (10.1)		0.018
Present		11 (64.7)		62 (89.9)
Location
Cervix		2 (11.8)		3 (4.3)		0.42
Upper		0 (0.0)		5 (7.2)
Middle		8 (47.1)		27 (39.1)
Lower		7 (41.2)		34 (49.3)
Histological type
Well		6 (35.3)		11 (15.9)		0.065
Moderate		7 (41.2)		49 (71.0)
Poor		4 (23.5)		9 (13.0)
pT
pT1		8 (47.1)		20 (29.0)		0.36
pT2		1 (5.9)		8 (11.6)
pT3		7 (41.2)		39 (56.5)
pT4		1 (5.9)		2 (2.9)
pN
pN0		11 (64.7)		25 (36.2)		0.033
pN1-3		6 (35.3)		44 (63.8)
pM
pM0		17 (100)		64 (92.8)		0.58
pM1 (LYM)		0 (0.0)		5 (7.2)
pStage
pStageI		8 (47.1)		12 (17.4)		0.093
pStageII		4 (23.5)		24 (34.8)
pStageIII		5 (29.4)		28 (40.6)
pStageIV		0 (0.0)		5 (7.2)
Lymphatic invasion
Negative		11 (64.7)		23 (33.3)		0.018
Positive		6 (35.3)		46 (66.7)
Venous invasion
Negative		7 (41.2)		24 (34.8)		0.62
Positive		10 (58.8)		45 (65.2)
SD, standard deviation
