# Supplementary material for: Significance of CD133 expression in esophageal squamous cell carcinoma
Source: World J Surg Oncol. 2013 Mar 1;11:51. doi: 10.1186/1477-7819-11-51 (PMC3599647; doi:10.1186/1477-7819-11-51)
Supplement: Additional file 2 — Correlation between p53 status and Ki-67 status, MDM2 status. p53 expression was positively correlated with Ki-67 expression (P = 0.0030). [file 1477-7819-11-51-S2.xls]

## Sheet: Sheet1
Additional file 2 Correlation between p53 status and Ki-67 status
			p53 expression
			Positive		Negative
	Total (%)		n=57 (66.3%)		n=29 (33.7%)		p-Value
Ki-67
Negative	43 (50.0)		22 (38.6)		21 (72.4)		0.0030
Positive	43 (50.0)		35 (40.7)		8 (27.6)
